# Supplementary material for: Impact of Lowland Rainforest Transformation on Diversity and Composition of Soil Prokaryotic Communities in Sumatra (Indonesia)
Source: Front Microbiol. 2015 Dec 8;6:1339. doi: 10.3389/fmicb.2015.01339 (PMC4672069; doi:10.3389/fmicb.2015.01339)
Supplement: Table S1 — Soil characteristics and georeferences of the analyzed plots. [file Table1.XLSX]

## Sheet: Table S1
TABLE S1. Soil characteristics and georeferences of the analyzed plots.
Core plot	pHa	P (mg/kg soil)a	N (mg/kg soil)a	C (g/kg soil)a	C:N ratioa	Al (g/m²)a	Ca (g/m²)a	Fe (g/m²)a	K (g/m²)a	Mg (g/m²)a	Mn (g/m²)a	Na (g/m²)a	ECEC (effective cation exchange capacity, mmolc/kg)a	Base saturationa	basal respiration (µg O2*h-1*g soil dw-1)b	microbial biomass (µg Cmic*g soil dw-1)b	H2O (% of dry weight)b	Sand (%)a	Silt (%)a	Clay (%)a	Latitude	Longitude
BF1	4.34	12.5712	2662	31.274	11.6776	37.1597	26.5724	2.88618	9.97672	7.44071	4.45479	5.89231	74.2365	32.7684	4.88706	402.106	74.4472	16	31.11	52.89	-1.99514	102.752
BF2	4.148	18.8668	4690	51.14	10.812	117.734	93.9255	1.05429	20.3614	18.3282	13.2324	2.32468	214.108	32.3658	9.07844	714.625	191.073	NA	NA	NA	-1.98197	102.751
BF3	4.198	14.8444	1928	29.588	15.1441	32.8574	4.96099	5.68885	4.226	2.05795	0.206579	3.1862	55.5688	12.2742	6.45999	355.757	137.688	49.3	24.02	26.68	-1.94275	102.581
BF4	4.088	10.614	1376	20.31	14.7547	15.9263	3.87272	5.29493	3.23181	1.21085	0.139025	2.80909	33.3135	14.2253	7.98963	608.704	40.6381	52	23	25	-1.94194	102.581
BJ1	4.486	8.104	3400.67	43.4647	12.816	56.9352	3.98359	3.26706	4.78769	2.55836	0.307346	4.23034	75.9696	7.21209	7.77708	693.913	162.727	NA	NA	NA	-2.14044	102.851
BJ2	4.406	8.0604	4070	51.546	12.6496	115.105	40.0613	3.76811	11.4884	17.3811	3.30945	4.67321	178.218	22.1398	8.87321	900.169	96.9972	3.85	21.71	74.44	-2.03047	102.771
BJ3	4.56	6.4412	2308	31.902	13.5252	46.5243	33.3706	2.82774	5.92829	7.98928	3.31818	4.16216	86.3462	31.6824	6.54816	530.439	165.015	47.9	21.23	30.87	-2.06297	102.801
BJ4	4.492	9.8104	3824	46.946	12.273	88.019	55.9151	2.02423	16.0255	19.922	3.08533	3.85564	157.469	31.9084	7.90986	651.132	110.92	3.12	48.13	48.75	-2.01592	102.753
BO1	4.46	24.7016	2856	37.258	13.1187	32.0063	61.8206	1.28703	3.9694	2.69502	0.452928	0.116646	73.9224	35.2403	5.80002	503.381	118.175	NA	NA	NA	-2.07392	102.815
BO2	4.524	18.005	2300	30.33	13.3214	35.2572	40.1387	1.05515	2.948	2.39648	2.03882	0.436306	67.067	30.0321	5.5463	390.863	123.519	5	32	63	-2.07556	102.792
BO3	4.408	50.02	2866	37.554	13.1659	30.6402	112.265	0.159011	4.91378	5.92734	4.87427	1.44727	102.999	58.113	3.70542	340.286	84.6871	NA	NA	NA	-2.07089	102.792
BO4	4.448	6.0798	3402	43.89	12.8687	39.6225	22.1372	0.317168	7.2033	3.03336	6.33304	5.61682	68.2858	26.5667	8.14833	778.993	51.7173	9	12	79	-2.05042	102.753
BR1	4.698	2.8942	1746	23.106	13.2612	30.9234	13.0153	1.0728	3.27879	3.46714	1.41683	1.48508	49.0169	21.8052	5.52055	482.773	91.8492	33.85	25.2	40.95	-2.09186	102.809
BR2	4.516	3.8528	1754	26.11	14.7827	28.5239	19.7168	2.45144	2.87699	3.57101	1.80291	1.05078	50.9144	26.0427	4.47593	510.529	98.4419	66.25	12.38	21.38	-2.08522	102.789
BR3	4.46	4.8544	1548	24.554	15.8165	29.3618	7.3975	3.78526	3.19489	2.23875	0.476015	4.97521	47.0472	18.7202	5.38588	574.361	105.204	30	22	48	-2.09528	102.783
BR4	4.266	5.7066	2920	38.602	13.195	99.9628	18.6908	2.04262	7.42894	6.60422	2.17633	5.05362	138.182	13.8638	4.04746	438.436	119.658	NA	NA	NA	-2.07669	102.773
HF1	4.298	5.6474	1448	21.056	14.5209	26.6606	3.24538	1.11341	2.63987	2.02866	0.365457	0.244013	36.6138	10.7782	5.6391	436.749	33.1813	27.56	34.58	37.86	-2.15275	103.362
HF2	4.214	3.935	1877.36	26.9083	14.2522	32.4313	3.35509	0.658988	3.03029	1.42789	0.403198	0.575861	41.9847	9.10753	6.01815	381.496	41.1374	37.21	41.17	21.62	-2.15817	103.334
HF3	4.218	2.4606	1941.91	26.2222	13.5888	30.4136	3.95976	0.588038	3.27399	1.7999	0.20576	0.682811	41.1274	10.8461	5.05725	482.347	46.9577	55.7	17.72	26.58	-2.17503	103.333
HF4	4.212	5.4398	2106.83	32.0129	15.1554	43.0769	11.4417	0.935537	4.17626	1.79526	0.176795	0.690466	59.326	11.6411	5.10308	428.647	38.5076	NA	NA	NA	-2.18756	103.343
HJ1	4.386	4.454	2103.82	25.5872	12.1977	49.0945	8.12203	0.389979	3.10319	1.88842	0.924066	0.974319	62.9586	9.83202	4.49134	667.279	38.5911	4.37	40	56.26	-1.92778	103.259
HJ2	4.398	13.578	2300.96	48.7939	17.1265	25.5009	8.10792	0.291506	2.55747	1.19506	0.067488	1.80421	36.1163	15.8005	4.19366	403.724	34.9692	55	19	26	-1.82553	103.294
HJ3	4.318	4.967	1564.7	21.3203	13.6393	23.7567	6.89596	0.330783	2.30539	2.47376	0.297071	1.70751	34.2811	19.5055	3.89413	408.24	49.5663	56.17	9.57	34.26	-1.84914	103.3
HJ4	4.386	3.782	1504.29	21.2566	14.1386	19.8632	4.56713	0.327093	2.35988	2.44404	0.203763	1.5009	28.8585	18.8259	5.22109	325.615	36.8213	NA	NA	NA	-1.78536	103.277
HO1	4.636	13.535	1726.82	21.3269	12.3784	30.6927	39.737	0.512968	4.3547	4.36646	1.09114	6.16606	61.8578	42.447	4.49642	507.688	36.8057	NA	NA	NA	-1.90989	103.266
HO2	4.39	3.7838	1027.73	12.659	12.1235	22.5353	16.4007	0.495786	1.39103	0.975619	0.367805	5.47787	37.2204	28.9754	2.83583	350.779	31.5431	13.25	41.31	46	-1.88353	103.268
HO3	4.388	9.7544	1376.24	17.215	12.4891	17.59	5.44718	0.596732	1.1186	0.680789	0.146018	1.53167	24.5967	16.9551	3.73006	315.311	23.4893	49.05	15.68	35.27	-1.85789	103.308
HO4	4.35	7.5404	1645	22.5614	13.6967	23.26	12.3517	0.565902	1.41216	0.90354	0.217641	2.36634	34.3389	23.1437	1.81451	346.46	29.3576	41.55	16.7	41.75	-1.78686	103.271
HR1	4.668	3.5898	1631.27	16.083	9.82082	25.6538	35.2919	0.0813744	5.39341	7.41114	1.55713	1.51251	54.0437	42.5896	2.89957	331.798	38.3697	NA	NA	NA	-1.91097	103.267
HR2	4.536	4.7634	1639.5	18.5864	11.4127	33.883	10.7798	0.412599	3.76505	3.43267	0.882371	1.43314	47.5621	19.1561	3.21082	292.131	42.8129	3.87	46.76	49.37	-1.87903	103.275
HR3	4.28	8.5958	1030.05	13.1885	12.7675	22.0381	7.5818	0.360149	1.6933	0.938638	0.219727	1.43314	30.3737	13.7368	3.09308	263.107	30.805	43.6	32	23.8	-1.85967	103.301
HR4	4.194	1.5902	2265.56	30.8327	13.6888	41.3412	4.14813	0.462948	2.55184	1.67569	0.544024	1.35376	51.901	8.7262	4.2789	582.566	44.5363	15.74	22.12	62.14	-1.80506	103.264
aAllen K, Corre MD, Tjoa A, Veldkamp E (2015). Soil Nitrogen-Cycling Responses to Conversion of Lowland Forests to Oil Palm and Rubber Plantations in Sumatra, Indonesia. PLoS One 10, e0133325. doi: 10.1371/journal.pone.0133325.
bKrashevska V, Klarner B, Widyastuti R, Maraun M, Scheu S (2015). Impact of tropical lowland rainforest conversion into rubber and oil palm plantations on soil microbial communities. Biology and Fertility of Soils 1-9. doi: 10.1007/s00374-015-1021-4.
