# Supplementary material for: Impact of Lowland Rainforest Transformation on Diversity and Composition of Soil Prokaryotic Communities in Sumatra (Indonesia)
Source: Front Microbiol. 2015 Dec 8;6:1339. doi: 10.3389/fmicb.2015.01339 (PMC4672069; doi:10.3389/fmicb.2015.01339)
Supplement: Table S3 — Observed bacterial OTUs and diversity at subplot level with summaries at plot level. [file Table3.XLSX]

## Sheet: Table S3
	Table S3. Observed bacterial OTUs and diversity at subplot level with summaries at plot level.
Sub Plot	Core Plot	Landscape	Land use system	OTUs (97%)	Shannon	Phylogenetic diversity	OTUs (97%) Core plot level	Shannon Core plot level	Phylogenetic diversity Core plot level
BF1a	BF1	Bukit	Rainforest	847.5	5.48557	81.129	907.7	5.50082	81.4093
BF1b	BF1	Bukit	Rainforest	843.4	5.38229	74.238
BF1c	BF1	Bukit	Rainforest	1032.2	5.63459	88.861
BF2a	BF2	Bukit	Rainforest	1116.8	5.55557	92.471	1111	5.67734	92.1613
BF2b	BF2	Bukit	Rainforest	954.4	5.47864	80.049
BF2c	BF2	Bukit	Rainforest	1261.8	5.9978	103.964
BF3a	BF3	Bukit	Rainforest	857.9	5.66648	57.874	800	5.56066	64.945
BF3b	BF3	Bukit	Rainforest	670.3	5.3504	70.47
BF3c	BF3	Bukit	Rainforest	871.8	5.66509	66.491
BF4a	BF4	Bukit	Rainforest	729.9	5.25267	76.21	710.033	5.17504	62.774
BF4b	BF4	Bukit	Rainforest	604.1	5.02185	43.087
BF4c	BF4	Bukit	Rainforest	796.1	5.25059	69.025
BJ1a	BJ1	Bukit	Jungle_rubber	941.2	5.27693	72.34	930.233	5.32707	73.716
BJ1b	BJ1	Bukit	Jungle_rubber	958.6	5.52438	73.861
BJ1c	BJ1	Bukit	Jungle_rubber	890.9	5.17989	74.947
BJ2a	BJ2	Bukit	Jungle_rubber	913.1	5.35803	84.353	948	5.39846	77.3293
BJ2b	BJ2	Bukit	Jungle_rubber	909.4	5.27138	72.414
BJ2c	BJ2	Bukit	Jungle_rubber	1021.5	5.56597	75.221
BJ3a	BJ3	Bukit	Jungle_rubber	1017.2	5.71846	74.134	1080.93	5.67295	77.6723
BJ3b	BJ3	Bukit	Jungle_rubber	1084.4	5.60756	77.794
BJ3c	BJ3	Bukit	Jungle_rubber	1141.2	5.69282	81.089
BJ4a	BJ4	Bukit	Jungle_rubber	1274.8	5.8765	101.678	1224.47	5.82059	101.962
BJ4b	BJ4	Bukit	Jungle_rubber	1122.6	5.68797	98.286
BJ4c	BJ4	Bukit	Jungle_rubber	1276	5.8973	105.921
BO1a	BO1	Bukit	Oil_palm	1694.1	6.64104	117.605	1611.87	6.58906	106.858
BO1b	BO1	Bukit	Oil_palm	1542.4	6.48231	93.238
BO1c	BO1	Bukit	Oil_palm	1599.1	6.64382	109.73
BO2a	BO2	Bukit	Oil_palm	1212.3	5.93889	89.171	1210.27	5.96453	91.65
BO2b	BO2	Bukit	Oil_palm	1206.7	5.87581	92.594
BO2c	BO2	Bukit	Oil_palm	1211.8	6.0789	93.185
BO3a	BO3	Bukit	Oil_palm	1403	6.25773	97.941	1352.5	6.22585	98.849
BO3b	BO3	Bukit	Oil_palm	1324.7	6.10524	102.407
BO3c	BO3	Bukit	Oil_palm	1329.8	6.31457	96.199
BO4a	BO4	Bukit	Oil_palm	1203.8	5.9576	82.906	1291.03	6.01513	84.1033
BO4b	BO4	Bukit	Oil_palm	1345.9	6.17109	85.086
BO4c	BO4	Bukit	Oil_palm	1323.4	5.9167	84.318
BR1a	BR1	Bukit	Rubber_plantations	1072.2	5.83561	78.037	1184.07	5.96961	85.6677
BR1b	BR1	Bukit	Rubber_plantations	1121	5.78501	87.812
BR1c	BR1	Bukit	Rubber_plantations	1359	6.28823	91.154
BR2a	BR2	Bukit	Rubber_plantations	986.4	5.53201	83.888	1170.2	5.88343	91.028
BR2b	BR2	Bukit	Rubber_plantations	1178.1	5.99988	93.035
BR2c	BR2	Bukit	Rubber_plantations	1346.1	6.11841	96.161
BR3a	BR3	Bukit	Rubber_plantations	1262.3	6.2203	82.639	1249.97	6.1027	82.6343
BR3b	BR3	Bukit	Rubber_plantations	1323	6.26466	88.323
BR3c	BR3	Bukit	Rubber_plantations	1164.6	5.82313	76.941
BR4a	BR4	Bukit	Rubber_plantations	1085.2	5.8266	81.949	1151.93	5.97978	88.2827
BR4b	BR4	Bukit	Rubber_plantations	1128.3	5.93958	85.298
BR4c	BR4	Bukit	Rubber_plantations	1242.3	6.17317	97.601
HF1a	HF1	Harapan	Rainforest	1211.7	5.91601	84.044	1114.97	5.75982	82.908
HF1b	HF1	Harapan	Rainforest	934.6	5.71015	78.601
HF1c	HF1	Harapan	Rainforest	1198.6	5.65331	86.079
HF2a	HF2	Harapan	Rainforest	832.8	5.47378	71.213	929.567	5.57429	79.2347
HF2b	HF2	Harapan	Rainforest	955.2	5.56944	72.794
HF2c	HF2	Harapan	Rainforest	1000.7	5.67965	93.697
HF3a	HF3	Harapan	Rainforest	1243.2	5.69143	82.166	1187.4	5.77461	85.783
HF3b	HF3	Harapan	Rainforest	1170.9	5.85709	98.972
HF3c	HF3	Harapan	Rainforest	1148.1	5.7753	76.211
HF4a	HF4	Harapan	Rainforest	851.4	5.67272	75.756	896.1	5.63644	72.352
HF4b	HF4	Harapan	Rainforest	982.5	5.63806	73.32
HF4c	HF4	Harapan	Rainforest	854.4	5.59855	67.98
HJ1a	HJ1	Harapan	Jungle_rubber	987.6	5.56667	80.636	1065.5	5.64129	78.8903
HJ1b	HJ1	Harapan	Jungle_rubber	1032.5	5.53062	84.633
HJ1c	HJ1	Harapan	Jungle_rubber	1176.4	5.8266	71.402
HJ2a	HJ2	Harapan	Jungle_rubber	1364.5	6.24664	96.706	1220.67	5.99595	85.0733
HJ2b	HJ2	Harapan	Jungle_rubber	1195.3	5.90146	83.508
HJ2c	HJ2	Harapan	Jungle_rubber	1102.2	5.83976	75.006
HJ3a	HJ3	Harapan	Jungle_rubber	949.4	5.38021	63.297	884.767	5.13391	65.0177
HJ3b	HJ3	Harapan	Jungle_rubber	927.7	5.148	68.88
HJ3c	HJ3	Harapan	Jungle_rubber	777.2	4.87352	62.876
HJ4a	HJ4	Harapan	Jungle_rubber	1007	5.62212	73.908	1062.03	5.66186	79.1523
HJ4b	HJ4	Harapan	Jungle_rubber	1177.6	5.79887	92.034
HJ4c	HJ4	Harapan	Jungle_rubber	1001.5	5.56459	71.515
HO1a	HO1	Harapan	Oil_palm	1793.4	6.57866	92.744	1614.57	6.38111	105.104
HO1b	HO1	Harapan	Oil_palm	1341.1	5.99018	104.82
HO1c	HO1	Harapan	Oil_palm	1709.2	6.5745	117.747
HO2a	HO2	Harapan	Oil_palm	1370.9	6.22169	89.945	1465	6.18033	99.2133
HO2b	HO2	Harapan	Oil_palm	1824.6	6.59044	117.095
HO2c	HO2	Harapan	Oil_palm	1199.5	5.72886	90.6
HO3a	HO3	Harapan	Oil_palm	1257.4	6.10316	89.67	1315.87	6.09669	90.7347
HO3b	HO3	Harapan	Oil_palm	1675.1	6.48023	110.649
HO3c	HO3	Harapan	Oil_palm	1015.1	5.70668	71.885
HO4a	HO4	Harapan	Oil_palm	1266	6.08306	76.978	1129.03	5.8661	78.7037
HO4b	HO4	Harapan	Oil_palm	1004.7	5.60687	75.768
HO4c	HO4	Harapan	Oil_palm	1116.4	5.90839	83.365
HR1a	HR1	Harapan	Rubber_plantations	1282.3	5.85501	108.021	1348.63	5.96638	105.564
HR1b	HR1	Harapan	Rubber_plantations	1316.9	5.9777	100.917
HR1c	HR1	Harapan	Rubber_plantations	1446.7	6.06642	107.754
HR2a	HR2	Harapan	Rubber_plantations	1285.5	5.8467	98.869	1437.7	6.08907	97.5063
HR2b	HR2	Harapan	Rubber_plantations	1251.2	5.87719	93.68
HR2c	HR2	Harapan	Rubber_plantations	1776.4	6.54331	99.97
HR3a	HR3	Harapan	Rubber_plantations	1557.3	6.4227	98.771	1402	6.18126	98.4943
HR3b	HR3	Harapan	Rubber_plantations	1352.5	6.07128	94.898
HR3c	HR3	Harapan	Rubber_plantations	1296.2	6.04979	101.814
HR4a	HR4	Harapan	Rubber_plantations	1095.4	5.58261	87.511	1125.17	5.75428	86.3573
HR4b	HR4	Harapan	Rubber_plantations	1098.8	5.75035	87.38
HR4c	HR4	Harapan	Rubber_plantations	1181.3	5.92987	84.181
