# Supplementary material for: Impact of Lowland Rainforest Transformation on Diversity and Composition of Soil Prokaryotic Communities in Sumatra (Indonesia)
Source: Front Microbiol. 2015 Dec 8;6:1339. doi: 10.3389/fmicb.2015.01339 (PMC4672069; doi:10.3389/fmicb.2015.01339)
Supplement: Table S4 — Observed archaeal OTUs and diversity at subplot level with summaries at plot level. [file Table4.XLSX]

## Sheet: Table S4
Table S4. Observed archaeal OTUs and diversity at subplot level with summaries at plot level.
Sub Plot	Core Plot	Landscape	Land use system	OTUs (97%)	Shannon	Phylogenetic diversity	OTUs (97%) Core plot level	Shannon Core plot level	Phylogenetic diversity Core plot level
BF1a	BF1	Bukit	Rainforest	90.6	4.714	5.511	144.7	4.75567	8.74
BF1b	BF1	Bukit	Rainforest	205	5.638	11.301
BF1c	BF1	Bukit	Rainforest	138.5	3.915	9.408
BF2a	BF2	Bukit	Rainforest	138.2	4.803	8.396	125.933	4.53733	8.25567
BF2b	BF2	Bukit	Rainforest	117.6	4.474	9.026
BF2c	BF2	Bukit	Rainforest	122	4.335	7.345
BF3a	BF3	Bukit	Rainforest	110.1	4.871	7.232	118.9	4.958	6.90067
BF3b	BF3	Bukit	Rainforest	79.7	4.593	5.198
BF3c	BF3	Bukit	Rainforest	166.9	5.41	8.272
BF4a	BF4	Bukit	Rainforest	NA	NA	NA	175.3	5.726	9.905
BF4b	BF4	Bukit	Rainforest	220.5	5.964	11.554
BF4c	BF4	Bukit	Rainforest	130.1	5.488	8.256
BJ1a	BJ1	Bukit	Jungle_rubber	69.7	2.855	6.233	65.7333	2.84867	5.88567
BJ1b	BJ1	Bukit	Jungle_rubber	57.3	2.803	5.366
BJ1c	BJ1	Bukit	Jungle_rubber	70.2	2.888	6.058
BJ2a	BJ2	Bukit	Jungle_rubber	66.6	2.932	5.893	68.7333	2.93433	6.00067
BJ2b	BJ2	Bukit	Jungle_rubber	64	2.761	5.603
BJ2c	BJ2	Bukit	Jungle_rubber	75.6	3.11	6.506
BJ3a	BJ3	Bukit	Jungle_rubber	82.3	3.303	6.872	81.1	3.26167	6.96867
BJ3b	BJ3	Bukit	Jungle_rubber	84.1	3.348	7.181
BJ3c	BJ3	Bukit	Jungle_rubber	76.9	3.134	6.853
BJ4a	BJ4	Bukit	Jungle_rubber	61.9	2.87	6.131	68.8333	2.99533	7.00133
BJ4b	BJ4	Bukit	Jungle_rubber	83.7	3.241	8.77
BJ4c	BJ4	Bukit	Jungle_rubber	60.9	2.875	6.103
BO1a	BO1	Bukit	Oil_palm	145.1	5.179	10.635	122.267	4.283	9.367
BO1b	BO1	Bukit	Oil_palm	109.2	3.587	8.678
BO1c	BO1	Bukit	Oil_palm	112.5	4.083	8.788
BO2a	BO2	Bukit	Oil_palm	114.7	4.13	9.639	113.033	4.05933	8.735
BO2b	BO2	Bukit	Oil_palm	98.6	3.489	8.534
BO2c	BO2	Bukit	Oil_palm	125.8	4.559	8.032
BO3a	BO3	Bukit	Oil_palm	110.9	3.574	8.293	126.867	4.18133	8.941
BO3b	BO3	Bukit	Oil_palm	139.6	4.634	10.56
BO3c	BO3	Bukit	Oil_palm	130.1	4.336	7.97
BO4a	BO4	Bukit	Oil_palm	67.4	2.926	5.86	78.5333	3.11933	7.455
BO4b	BO4	Bukit	Oil_palm	77.4	3.077	7.842
BO4c	BO4	Bukit	Oil_palm	90.8	3.355	8.663
BR1a	BR1	Bukit	Rubber_plantations	61.1	2.791	5.464	74.5667	3.05767	6.38433
BR1b	BR1	Bukit	Rubber_plantations	79.2	3.169	6.781
BR1c	BR1	Bukit	Rubber_plantations	83.4	3.213	6.908
BR2a	BR2	Bukit	Rubber_plantations	69.7	2.968	6.414	62.8	2.95767	5.65033
BR2b	BR2	Bukit	Rubber_plantations	56	2.989	5.292
BR2c	BR2	Bukit	Rubber_plantations	62.7	2.916	5.245
BR3a	BR3	Bukit	Rubber_plantations	53.4	2.738	5.265	58.2	2.80567	5.57767
BR3b	BR3	Bukit	Rubber_plantations	67.2	2.938	5.912
BR3c	BR3	Bukit	Rubber_plantations	54	2.741	5.556
BR4a	BR4	Bukit	Rubber_plantations	96	3.234	7.963	88.8667	3.554	7.71433
BR4b	BR4	Bukit	Rubber_plantations	103.9	4.575	8.112
BR4c	BR4	Bukit	Rubber_plantations	66.7	2.853	7.068
HF1a	HF1	Harapan	Rainforest	91.7	4.559	7.764	98.2667	4.53367	7.40233
HF1b	HF1	Harapan	Rainforest	84.5	4.534	6.755
HF1c	HF1	Harapan	Rainforest	118.6	4.508	7.688
HF2a	HF2	Harapan	Rainforest	88	4.059	6.805	105.867	4.08467	7.195
HF2b	HF2	Harapan	Rainforest	86.8	3.146	7.143
HF2c	HF2	Harapan	Rainforest	142.8	5.049	7.637
HF3a	HF3	Harapan	Rainforest	NA	NA	NA	NA	NA	NA
HF3b	HF3	Harapan	Rainforest	NA	NA	NA
HF3c	HF3	Harapan	Rainforest	NA	NA	NA
HF4a	HF4	Harapan	Rainforest	115.6	4.674	8.455	97.6667	4.33367	7.85067
HF4b	HF4	Harapan	Rainforest	95.9	4.45	8.262
HF4c	HF4	Harapan	Rainforest	81.5	3.877	6.835
HJ1a	HJ1	Harapan	Jungle_rubber	152.4	5.374	10.792	151.467	5.34133	10.1663
HJ1b	HJ1	Harapan	Jungle_rubber	150.7	5.312	9.854
HJ1c	HJ1	Harapan	Jungle_rubber	151.3	5.338	9.853
HJ2a	HJ2	Harapan	Jungle_rubber	234.2	6.206	14.534	183.6	5.66867	12.0737
HJ2b	HJ2	Harapan	Jungle_rubber	159.7	5.342	11.371
HJ2c	HJ2	Harapan	Jungle_rubber	156.9	5.458	10.316
HJ3a	HJ3	Harapan	Jungle_rubber	119.1	4.45	8.3	139.9	5.004	9.61467
HJ3b	HJ3	Harapan	Jungle_rubber	152.8	5.171	10.912
HJ3c	HJ3	Harapan	Jungle_rubber	147.8	5.391	9.632
HJ4a	HJ4	Harapan	Jungle_rubber	121.9	4.354	7.982	144.2	5.05567	9.998
HJ4b	HJ4	Harapan	Jungle_rubber	164	5.513	11.577
HJ4c	HJ4	Harapan	Jungle_rubber	146.7	5.3	10.435
HO1a	HO1	Harapan	Oil_palm	118.7	4.043	10.825	95.5333	3.38733	8.855
HO1b	HO1	Harapan	Oil_palm	84.1	3.059	8.212
HO1c	HO1	Harapan	Oil_palm	83.8	3.06	7.528
HO2a	HO2	Harapan	Oil_palm	166.3	5.276	12.892	135.267	4.81367	11.4447
HO2b	HO2	Harapan	Oil_palm	121.4	4.915	11.55
HO2c	HO2	Harapan	Oil_palm	118.1	4.25	9.892
HO3a	HO3	Harapan	Oil_palm	167.3	5.498	11.808	148.867	5.12433	11.429
HO3b	HO3	Harapan	Oil_palm	146.5	4.83	11.749
HO3c	HO3	Harapan	Oil_palm	132.8	5.045	10.73
HO4a	HO4	Harapan	Oil_palm	107.2	4.28	9.933	96.1333	3.87733	8.85867
HO4b	HO4	Harapan	Oil_palm	100.3	3.932	9.708
HO4c	HO4	Harapan	Oil_palm	80.9	3.42	6.935
HR1a	HR1	Harapan	Rubber_plantations	110	3.842	9.202	120.867	4.09367	9.485
HR1b	HR1	Harapan	Rubber_plantations	59.5	2.81	5.892
HR1c	HR1	Harapan	Rubber_plantations	193.1	5.629	13.361
HR2a	HR2	Harapan	Rubber_plantations	130.4	4.68	10.38	130.9	4.517	9.589
HR2b	HR2	Harapan	Rubber_plantations	130.5	4.65	9.571
HR2c	HR2	Harapan	Rubber_plantations	131.8	4.221	8.816
HR3a	HR3	Harapan	Rubber_plantations	208.8	6.02	14.601	189.233	5.74667	13.086
HR3b	HR3	Harapan	Rubber_plantations	188.7	5.615	12.488
HR3c	HR3	Harapan	Rubber_plantations	170.2	5.605	12.169
HR4a	HR4	Harapan	Rubber_plantations	111.2	3.702	8.062	121.3	4.49067	8.53267
HR4b	HR4	Harapan	Rubber_plantations	117	4.837	7.896
HR4c	HR4	Harapan	Rubber_plantations	135.7	4.933	9.64
